# Supplementary material for: Nutrient availability and plant phenological stage influence the substrate microbiome in container-grown Impatiens walleriana ‘Xtreme Red’
Source: BMC Plant Biol. 2024 Mar 6;24:176. doi: 10.1186/s12870-024-04854-7 (PMC10916185; doi:10.1186/s12870-024-04854-7)
Supplement: Supplementary file 3 — Additional file 3: Table S1. Nutritional content of substrate media extract. [file 12870_2024_4854_MOESM3_ESM.xlsx]

## Sheet: Table S1
Table S1.
Nutritional content of substrate media extract
Phenological stage	Fertilizer level (mg/L N)	pH	ECa (uS/cm)	TOCb (mg/L)	TNc (mg/L)	Nitrate (mg/L)	Phosphate (mg/L)	Potassium (mg/L)
Budding	25	6.89 ± 0.11	555.2 ± 226.7	103.94 ± 42.43	11.7 ± 4.7	45.0 ± 18.4	8.55 ± 3.5	NDd
Budding	100	6.38 ± 0.05	897.6 ± 366.5	92.17 ± 37.63	84.5 ± 34.5	396.9 ± 162.0	36.02 ± 14.7	21.72 ± 8.9
Budding	200	6.28 ± 0.02	1253.6 ± 511.8	91.09 ± 37.19	133.3 ± 54.4	616.2 ± 251.5	51.9 ± 21.2	45.43 ± 18.6
Flowering	25	7.29 ± 0.02	136.3 ± 55.6	83.92 ± 34.26	3.2 ± 1.3	1.2 ± 0.5	0.54 ± 0.2	14.05 ± 5.7
Flowering	100	6.8 ± 0.04	326.9 ± 133.4	59.8 ± 24.41	27.5 ± 11.2	125.0 ± 51.0	11.56 ± 4.7	45.64 ± 18.6
Flowering	200	6.71 ± 0.08	449.6 ± 183.6	61.59 ± 25.14	38.8 ± 15.9	176.5 ± 72.1	26.63 ± 10.9	64.01 ± 26.1
aEC= Electrical conductivity
bTOC = Total organic carbon
cTN = Total nitrogen
dND = No detected; below detectable threshold.
Supplementary Table S1.
Continued (1) Nutritional content of substrate media extract
Phenology stage	Fertilizer level (mg/L N)	Sodium (mg/L)	Lithium (mg/L)	Magnesium (mg/L)	Calcium (mg/L)	Fluoride (mg/L)	Chloride (mg/L)	Sulfate (mg/L)
Budding	25	NDd	ND	ND	4.05 ± 1.53	1.28 ± 0.06	3.63 ± 0.25	44.76 ± 5.83
Budding	100	ND	ND	ND	29.48 ± 4.18	1.09 ± 0.04	4.34 ± 0.49	42.79 ± 8.83
Budding	200	ND	ND	ND	51.81 ± 5.27	1.07 ± 0.04	5.96 ± 0.67	39.22 ± 5.27
Flowering	25	ND	10.82 ± 0.33	7.55 ± 0.13	45.87 ± 2.17	0.69 ± 0.02	4.34 ± 0.18	2.74 ± 0.49
Flowering	100	ND	10.97 ± 0.74	10.56 ± 0.31	49.38 ± 1.56	0.7 ± 0.03	4.43 ± 0.29	1.68 ± 0.12
Flowering	200	ND	17.75 ± 0.78	11.44 ± 0.53	51.46 ± 1.88	0.66 ± 0.02	8.81 ± 0.96	2.47 ± 0.32
dND = No detected; below detectable threshold.
